# Supplementary material for: Incorporating social contact data in spatio-temporal models for infectious disease spread
Source: Biostatistics. 2016 Dec 24;18(2):338–51. doi: 10.1093/biostatistics/kxw051 (PMC5379927; doi:10.1093/biostatistics/kxw051)
Supplement: Supplementary Data [file kxw051_Supp.zip]

Archive with 3 entries (3 files):
- figures.pdf
- animation.mp4
- hhh4contacts_0.12.1.tar.gz
